# Supplementary material for: Virtual Vanderbilt Summer Science Academy highlighted the opportunity to impact early STEMM students career knowledge through narrative
Source: PLoS One. 2021 Nov 10;16(11):e0258660. doi: 10.1371/journal.pone.0258660 (PMC8580243; doi:10.1371/journal.pone.0258660)
Supplement: S1 Table — (XLSX) [file pone.0258660.s005.xlsx]

## Sheet: Supplemental Table 1
	Just Pre-Survey (n=340)	Pre- and Post-Survey (n=136)
Gender
Female	0.71	0.73
Male	0.27	0.27
Gender Variant/non-conforming	0.01	0
Prefer not to answer	0.01	0
Citizenship
US Citizen	0.91	0.95
Foreign National	0.03	0.01
Permanent Resident	0.04	0.04
Prefer not to answer	0.01
Underrepresented in STEMM
Yes	0.15	0.27
No	0.85	0.73
First Generation College
Yes	0.21	0.19
No	0.77	0.79
Prefer not to answer	0.02	0.02
Socioeconomically Disadvantaged
Yes	0.29	0.24
No	0.63	0.7
Prefer not to answer	0.08	7%%
Year in Training
Freshman	0.1	0.07
Sophomore	0.43	0.49
Junior	0.42	0.41
Senior	0.04	0.03
Other	<1%	<1%
Prior Research
none	0.21	0.2
1 experience	0.38	0.35
2 experiences	0.26	0.24
3+ experiences	0.15	0.21
Previous Research Time
none	0.21	0.2
1 semester	0.15	0.11
2 semesters	0.18	0.15
3 semesters	0.18	0.2
> 3 semesters	0.29	0.34
Participating in other summer activity
Yes	0.4	0.44
No	0.6	0.56
