# Supplementary material for: Virtual Vanderbilt Summer Science Academy highlighted the opportunity to impact early STEMM students career knowledge through narrative
Source: PLoS One. 2021 Nov 10;16(11):e0258660. doi: 10.1371/journal.pone.0258660 (PMC8580243; doi:10.1371/journal.pone.0258660)
Supplement: S2 Table — (XLSX) [file pone.0258660.s006.xlsx]

## Sheet: Supplemental Table 2
Series: Personal Background (pre-survey)
	Question: The following statements relate to your personal background
	1	What is your gender identity?	Male, Female, Transgender, Gender Variant/non-conforming, Other	Prefer not to answer
	2	What is your US citizenship status?	Citizen, Permanent Resident, Foreign National	Prefer not to answer
	3	What is your race?	African-American/Black, American Indian/Alaskan Native, Asian, Middle Eastern, Native Hawaiian/Pacific Islander, White	Prefer not to answer
	4	Are you Hispanic/LatinX?	Yes, No	Prefer not to answer
	5	Do you consider yourself to be from a socioeconomically disadvantaged background?	Yes, No	Prefer not to answer
	6	Are you a first generation college student?	Yes, No	Prefer not to answer
Series: Educational Background (pre-survey)
	Question: The following statements relate to your educational background
(modified from Joshi et al Bioscience 2019)	1	What is your current Undergraduate Institution?	Comment
	2	What is your current major?	Comment
	3	What year are you currently completing?	Freshman, Sophomore, Junior, Senior, Other
	(logic)	Please indicate other
	4	How much prior research experience do you have?	No prior experiience, 1 experience, 2 experiences, 3 experiences or more
	(logic)	Across all experiences, approximately how much total time have you spent doing research?	1 semester or less, 2 semesters, 3 semesters, More than 3 semesters
	5	Have you participated in a pre-professional or pre-graduate preparation program?	Yes, No
	(logic)	Please briefly describe your program(s)	Comment
Series: Other plans for the summer (pre-survey)		*This is to identify any other confounding variables over the course of the program.
	Question: The following questions relate to your other plans during this summer
	1	Are you involved in any other scientific educational or training opportunities this summer?	Yes, No
	(logic)	Please indicate which of the following you plan to do over the summer	Check boxes
		*An in-person research experience
		*A virtual research experience
		*Another virtual professional development series
		*Coursework for credit for your degree
		*Other
	(logic)	Please indicate other	Comment
Series: Science Identity (pre and post)
edited from (Estrada et al 2011)	Question: The following statements relate to the extent to which you identify with the STEMM (science, technology, engineering, mathematics, and medicine) disciplines. Please indicate your level of agreement with the following statements
	1	I have a strong sense of belonging to the STEMM community	1= strongly agree to 5=strongly disagree
	2	I have come to think of myself as a "scientist"
	3	I feel like I belong in the STEMM field
	4	I derive great personal satisfaction from working on a team that is doing important research
	5	The daily work of a scientist is appealing to me
	5	The daily work of a physician is appealing to me
post only	6	I learned a lot about the STEMM discipline and community through the Virtual VSSA seminar series	1= strongly agree to 5=strongly disagree
post only	7	Please explain in more detail what you learned through the series	Comment
Series: Post-graduate Degree Knowledge (pre and post)
	Question: The following statements relate to the extent to which you understand and plan to pursue a post-graduate science degree (PhD, MD/PhD, MD)
	1	I have an understanding of the program structure for a PhD program	1= strongly agree to 5=strongly disagree
	2	I have an understanding of the program structure for an MD/PhD program
	3	I have an understanding of the program structure for an MD program
	4	I have an understanding of career outcomes for individuals with a PhD
	5	I have an understanding of career outcomes for individuals with an MD/PhD
	6	I have an understanding of career outcomes for individuals with an MD
	7	I understand why indiviiduals would want to pursue a specific post-graduate science degree (PhD vs MD/PhD vs MD)
post only	8	I learned a lot about PhD programs through the Virtual VSSA seminar series
post only	9	I learned a lot about MD/PhD programs through the Virtual VSSA seminar series
post only	10	I learned a lot about MD programs through the Virtual VSSA seminar series
Series: Career Intentions (pre and post)
	Question: The following statements relate to the extent to which you understand and plan to pursue a post-graduate science degree (PhD, MD/PhD, MD)
	1	What is your future degree interest? (select all that apply)	PhD, MD/PhD, MD, none
	2	How strongly are you considering pursuing a PhD?	1= strongly considering to 5= not considering at all
	3	How strongly are you considering pursuing an MD/PhD?
	4	How strongly are you considering pursuing an MD?
	5	Please briefly describe your current post-graduate plans	Comment
Series: Participation in Virtual Programming (post-survey)
	Question: The following question relate to your best memory of the seminars you participated in
	1	Please indicate which seminars you watched (either live or not)	Check boxes
		*list seminars
	2	Which seminar was your favorite and why?	Comment
	3	Which seminar was your least favorite and why?	Comment
	4	Do you have any suggestions for future seminar topics?	Comment
