# Supplementary material for: Virtual Vanderbilt Summer Science Academy highlighted the opportunity to impact early STEMM students career knowledge through narrative
Source: PLoS One. 2021 Nov 10;16(11):e0258660. doi: 10.1371/journal.pone.0258660 (PMC8580243; doi:10.1371/journal.pone.0258660)
Supplement: S3 Table — (XLSX) [file pone.0258660.s007.xlsx]

## Sheet: Supplemental Table 3
Black	AmInd	Asian	MidEast	Hawaiian	White	Race Na	Hispanic	SocioEc	FirstGen	YearComp	PriorResearch	ResTime	PreProfProg	OtherSummer	OtherSummerIPRes	OtherSummerVirRes	OtherSummerVirProg	OtherSummerCourse	OtherSummerOther	Pre identity	Pre scientist	Pre belong	Pre research	Pre scientist	Pre physician	Pre PhDprog	Pre MDPhDprog	Pre Mdprog	Pre PhDcareer	Pre MDPhDcareer	Pre MDcareer	Pre motivation	Pre PhD	Pre MDPhD	Pre MD	Pre none	Pre PhDstrong	Pre MDPhDstrong	Pre Mdstrong	Post identity	Post scientist	Post belong	Post research	Post scientist	Post physician	Post learnSTEMM	Post PhDprog	Post MDPhDprog	Post Mdprog
0	0	0	0	0	1	0	No	No	No	Freshman	No prior experience		No	No	0	0	0	0	0	4	3	4	4	3	5	2	2	3	2	2	4	3	0	1	1	0	3	4	5	2	3	2	2	2	1	1	3	3	3
0	0	0	1	0	0	0	Prefer not to answer	No	No	Sophomore	1 experience	3 semesters	No	Yes	0	1	0	0	0	1	3	2	1	3	1	4	3	1	4	3	1	2	0	1	1	0	5	3	1	1	2	1	1	3	1	1	3	2	1
0	0	0	0	0	1	0	No	No	No	Junior	2 experiences	3 semesters	No	Yes	1	1	0	0	0	1	2	2	1	2	4	3	4	4	2	2	2	1	1	1	1	0	2	2	4	1	1	2	2	2	3	1	1	2	2
0	0	0	0	0	1	0	No	No	No	Sophomore	No prior experience		No	No	0	0	0	0	0	2	3	2	3	2	1	5	3	2	3	3	2	3	0	0	1	0	4	3	1	1	2	1	2	2	1	1	3	2	1
0	0	1	0	0	0	0	No	No	No	Sophomore	1 experience	3 semesters	No	Yes	1	1	0	1	0	2	2	2	1	2	1	2	3	1	2	2	1	2	0	0	1	0	5	3	1	3	3	3	4	4	5	3	4	3	5
0	1	0	0	0	1	0	Yes	No	No	Freshman	2 experiences	2 semesters	No	Yes	0	1	1	0	0	1	1	1	1	2	1	2	2	1	2	2	1	1	1	1	1	0	3	2	1	1	1	1	1	2	2	3	3	3	3
0	0	1	0	0	0	0	No	No	No	Sophomore	1 experience	2 semesters	No	No	0	0	0	0	0	2	3	5	5	5	5	2	3	2	2	3	4	3	0	0	1	0	2	2	5	2	3	2	1	1	1	1	1	2	1
0	0	0	0	0	1	0	No	No	No	Junior	1 experience	More than 3 semesters	No	Yes	1	0	0	0	0	2	1	1	1	1	5	2	4	3	1	4	2	1	1	0	0	0	1	5	5	1	1	1	1	1	4	2	1	4	3
0	0	0	0	0	1	0	No	Yes	Yes	Sophomore	No prior experience		No	No	0	0	0	0	0	2	2	2	1	1	4	3	4	4	2	3	4	4	1	0	0	0	1	3	4	2	2	2	2	2	4	2	2	3	3
0	0	1	0	0	0	0	No	No	No	Sophomore	2 experiences	More than 3 semesters	No	No	0	0	0	0	0	4	2	1	3	2	1	4	3	2	4	2	1	2	0	1	0	0	4	1	2	1	2	1	2	1	1	1	4	1	1
0	0	0	0	0	1	0	No	No	No	Sophomore	1 experience	3 semesters	No	Yes	1	1	0	1	0	2	2	1	1	2	2	4	3	2	3	3	2	2	0	1	1	0	3	1	1	1	2	1	1	1	1	2	3	2	1
0	0	1	0	0	0	0	No	No	No	Sophomore	1 experience	More than 3 semesters	No	Yes	0	1	0	0	0	2	1	1	1	1	1	1	1	1	2	2	1	2	0	1	0	0	3	1	3	1	1	1	1	1	1	2	2	1	1
1	0	0	0	0	0	0	No	Yes	Yes	Sophomore	1 experience	1 semester or less	Yes	No	0	0	0	0	0	5	4	4	4	4	4	4	4	3	4	4	4	5	0	1	0	0	3	5	4	1	2	1	2	1	2	1	1	1	1
0	0	0	0	1	1	0	No	Prefer not to answer	No	Sophomore	No prior experience		No	No	0	0	0	0	0	1	2	2	2	2	4	3	4	3	3	3	2	4	1	1	0	0	1	2	4	1	2	1	3	2	5	2	1	1	1
0	0	0	0	0	1	0	Yes	No	No	Senior	1 experience	3 semesters	Yes	No	0	0	0	0	0	4	4	3	2	3	1	5	4	3	5	5	2	3	0	0	1	0	4	3	1	2	2	2	2	3	1	1	1	1	1
0	0	0	0	0	1	0	No	Yes	No	Freshman	No prior experience		No	No	0	0	0	0	0	1	1	1	1	3	1	3	2	2	2	2	1	1	0	1	1	0	3	2	1	2	2	2	2	4	2	2	2	2	2
0	0	1	0	0	0	0	No	Yes	Yes	Sophomore	No prior experience		No	Yes	0	1	0	0	0	2	2	2	1	1	3	4	4	4	4	3	3	4	1	1	0	0	2	3	4	1	2	2	1	1	3	2	2	2	2
0	0	0	0	0	1	0	No	No	No	Junior	2 experiences	More than 3 semesters	No	Yes	0	0	1	0	0	2	1	2	1	1	5	2	5	5	3	5	5	3	1	0	0	0	1	5	5	1	1	1	2	1	4	1	1	2	5
1	0	0	0	0	0	0	No	No	No	Sophomore	No prior experience		No	No	0	0	0	0	0	2	2	1	3	2	3	4	4	4	2	2	2	1	1	0	0	0	2	5	5	1	3	1	3	2	4	2	2	2	2
0	0	1	0	0	1	0	No	No	No	Freshman	No prior experience		No	Yes	0	1	0	0	0	1	1	1	1	2	1	4	4	3	4	4	2	4	0	1	1	0	3	2	1	1	1	1	1	1	1	1	3	3	1
0	0	0	0	0	1	0	No	No	Yes	Junior	2 experiences	2 semesters	No	No	0	0	0	0	0	3	2	2	1	1	4	4	5	3	2	3	2	1	1	0	0	0	1	4	5	1	2	2	1	1	3	2	1	2	2
0	0	1	0	0	0	0	No	Yes	Yes	Sophomore	3 experiences or more	More than 3 semesters	No	No	0	0	0	0	0	4	5	5	5	4	5	3	3	5	4	4	5	3	0	1	1	0	2	4	5	1	2	1	2	2	1	1	2	2	1
0	0	1	0	0	0	0	No	No	No	Sophomore	2 experiences	More than 3 semesters	No	Yes	0	0	1	1	0	2	2	2	1	1	1	2	2	3	2	3	3	2	0	1	0	0	3	1	4	1	1	1	1	1	1	1	2	1	3
0	0	1	0	0	0	0	No	No	No	Sophomore	1 experience	3 semesters	Yes	Yes	1	1	0	1	0	5	5	5	5	4	5	3	3	4	4	4	5	5	0	1	1	0	3	4	5	1	1	1	1	3	1	1	2	2	1
0	0	0	0	0	1	0	No	No	No	Junior	1 experience	2 semesters	No	Yes	0	0	1	0	0	1	1	1	1	1	3	1	3	3	1	2	1	2	1	0	0	0	1	5	5	1	1	1	1	1	4	3	1	3	3
0	0	1	0	0	0	0	No	Yes	No	Sophomore	2 experiences	1 semester or less	No	No	0	0	0	0	0	1	1	1	1	1	1	2	4	3	2	2	2	2	0	1	1	0	2	1	1	1	1	1	1	1	1	1	1	1	1
0	0	0	0	0	1	0	No	No	No	Sophomore	No prior experience		No	No	0	0	0	0	0	2	1	1	2	3	1	3	2	2	3	2	2	3	0	0	1	0	4	4	1	2	2	1	3	4	2	1	2	3	2
1	0	0	0	0	0	0	No	No	No	Sophomore	3 experiences or more	3 semesters	No	No	0	0	0	0	0	2	3	2	2	2	1	4	2	1	5	3	2	4	0	1	1	0	5	3	1	2	2	2	1	2	1	2	2	1	1
1	0	0	0	0	0	0	No	Yes	No	Junior	1 experience	3 semesters	No	Yes	0	0	1	0	0	5	4	5	4	4	5	3	3	5	4	4	5	5	0	0	1	0	3	3	5	1	1	1	1	1	1	1	1	1	2
0	0	0	0	0	1	0	Yes	No	No	Sophomore	1 experience	1 semester or less	No	No	0	0	0	0	0	4	4	2	1	2	1	3	3	2	3	3	2	3	0	0	1	0	5	4	1	4	4	5	4	3	5	4	3	4	5
0	0	0	0	0	0	1	Yes	Yes	Yes	Junior	1 experience	More than 3 semesters	No	No	0	0	0	0	0	3	3	2	5	5	5	2	1	2	3	2	4	2	0	1	1	0	2	1	1	2	2	2	1	1	1	1	2	2	2
0	1	0	0	0	1	0	No	Prefer not to answer	No	Sophomore	3 experiences or more	More than 3 semesters	No	Yes	0	1	0	0	0	1	1	1	1	1	1	3	2	2	3	3	1	1	0	1	1	0	4	1	1	1	1	1	1	1	1	1	1	1	1
0	0	0	0	0	1	0	No	No	No	Sophomore	1 experience	2 semesters	No	No	0	0	0	0	0	1	1	1	1	1	1	2	2	2	1	1	1	1	1	1	1	0	2	1	2	1	1	1	1	1	1	1	1	1	1
0	0	0	0	0	1	0	No	No	No	Other	3 experiences or more	More than 3 semesters	No	Yes	0	1	0	0	0	1	1	1	1	1	2	2	2	2	1	2	1	1	0	1	0	0	2	1	3	1	1	1	1	1	2	2	1	1	1
0	0	1	0	0	1	0	No	No	No	Sophomore	1 experience	1 semester or less	No	No	0	0	0	0	0	2	2	2	2	2	1	3	2	1	2	2	1	1	0	0	1	0	3	2	1	2	3	2	2	3	1	3	2	2	1
0	0	0	0	0	1	0	No	No	No	Junior	1 experience	3 semesters	No	Yes	0	1	0	0	0	1	2	1	1	4	1	2	2	1	2	1	1	2	0	0	1	0	5	4	1	1	1	1	2	2	1	1	2	1	1
0	0	0	0	0	1	0	Yes	Prefer not to answer	No	Sophomore	3 experiences or more	More than 3 semesters	No	No	0	0	0	0	0	1	1	1	1	1	1	2	2	1	2	1	1	2	0	0	1	0	5	3	1	1	1	1	1	2	1	1	1	1	1
1	0	0	0	0	0	0	No	No	No	Junior	2 experiences	More than 3 semesters	Yes	Yes	0	1	1	0	0	1	1	1	1	1	1	3	1	1	3	2	1	1	0	1	0	0	2	1	2	1	1	1	1	1	1	1	1	1	1
0	0	1	0	0	0	0	No	No	No	Junior	1 experience	More than 3 semesters	No	Yes	0	1	0	0	0	2	1	2	1	2	1	3	4	3	3	3	2	2	0	1	1	0	4	3	2	2	2	2	2	2	1	1	3	3	2
0	0	0	0	0	1	0	No	No	Yes	Junior	No prior experience		No	No	0	0	0	0	0	2	2	1	1	1	3	2	3	3	2	3	1	2	1	0	0	0	1	3	5	1	2	1	1	1	3	1	1	2	2
0	0	0	0	0	1	0	No	No	No	Sophomore	1 experience	2 semesters	No	No	0	0	0	0	0	1	1	1	1	1	1	2	2	1	2	2	1	1	0	1	1	0	2	2	1	1	1	1	1	1	1	1	1	1	1
1	0	0	0	0	0	0	No	Yes	Yes	Sophomore	2 experiences	More than 3 semesters	No	No	0	0	0	0	0	1	2	1	1	2	1	2	1	1	1	1	1	1	0	1	0	0	1	1	1	1	1	1	1	1	1	1	1	1	1
0	0	1	0	0	0	0	No	No	No	Junior	3 experiences or more	3 semesters	No	Yes	0	0	0	0	1	1	2	1	1	3	2	3	3	3	2	3	2	3	0	1	1	0	5	1	2	1	2	1	1	1	1	2	3	1	1
0	0	1	0	0	0	0	No	No	No	Junior	3 experiences or more	More than 3 semesters	No	No	0	0	0	0	0	5	5	5	5	5	5	2	2	2	3	2	2	2	0	1	0	0	1	1	1	2	1	3	1	1	2	2	2	1	2
0	0	0	0	0	1	0	No	No	No	Sophomore	1 experience	1 semester or less	No	No	0	0	0	0	0	2	3	1	1	1	4	3	5	5	2	4	3	2	1	0	0	0	1	5	5	2	3	1	1	1	5	1	1	3	3
0	1	0	0	0	1	0	No	Yes	Yes	Senior	3 experiences or more	More than 3 semesters	No	Yes	1	0	0	0	0	2	2	1	1	1	2	3	3	3	3	3	3	5	0	1	0	0	2	1	2	3	3	3	1	1	2	2	2	2	2
0	0	0	0	0	1	0	Yes	Prefer not to answer	Prefer not to answer	Junior	No prior experience		No	Yes	0	0	0	1	0	1	2	1	1	1	1	4	3	1	2	3	2	3	0	0	1	0	4	4	1	1	2	1	2	1	1	1	1	1	1
0	0	0	0	0	1	0	No	No	No	Junior	3 experiences or more	More than 3 semesters	No	Yes	0	1	0	0	0	3	3	3	3	3	3	3	3	3	3	3	3	3	1	0	0	0	3	2	2	3	2	2	1	1	5	2	1	3	3
0	0	0	1	0	0	0	No	Yes	No	Junior	1 experience	2 semesters	No	No	0	0	0	0	0	5	4	4	5	4	5	5	5	5	5	5	5	5	0	1	1	0	3	3	5	1	1	1	1	1	1	1	1	1	1
0	0	0	1	0	0	0	No	Yes	Yes	Sophomore	No prior experience		No	No	0	0	0	0	0	1	1	1	1	1	1	3	3	3	2	2	2	2	0	1	1	0	3	2	1	4	4	5	3	5	5	4	4	4	4
0	0	0	1	0	0	0	No	Yes	No	Sophomore	2 experiences	3 semesters	No	No	0	0	0	0	0	1	1	1	1	2	3	4	5	5	4	5	5	5	1	0	0	0	2	4	4	1	1	1	1	1	4	1	1	2	2
0	0	0	0	0	1	0	No	No	Yes	Junior	1 experience	More than 3 semesters	No	No	0	0	0	0	0	1	2	1	1	1	3	2	5	5	3	5	1	5	1	0	0	0	1	3	5	1	2	1	1	1	5	1	1	2	1
1	0	0	0	0	0	0	No	No	No	Sophomore	2 experiences	2 semesters	Yes	Yes	1	0	0	0	0	3	2	2	1	3	1	3	2	1	3	2	1	3	0	0	1	0	5	5	1	1	1	1	2	3	1	1	1	1	1
0	0	1	0	0	0	0	No	No	No	Sophomore	1 experience	1 semester or less	No	No	0	0	0	0	0	1	1	1	1	1	3	3	3	2	1	1	1	1	0	0	0	1	3	5	5	1	1	1	1	2	3	1	1	1	1
0	0	1	0	0	0	0	No	No	No	Junior	3 experiences or more	3 semesters	No	Yes	0	1	0	0	0	2	2	2	2	2	1	3	3	2	2	2	2	2	0	0	1	0	4	3	1	1	1	1	1	2	1	2	4	3	1
1	0	0	0	0	0	0	No	No	No	Junior	2 experiences	More than 3 semesters	No	Yes	0	1	0	1	0	2	3	2	2	5	1	3	2	1	2	2	1	2	0	0	1	0	5	5	1	2	2	2	2	4	1	2	3	2	1
0	0	0	0	0	1	0	No	No	No	Sophomore	No prior experience		No	Yes	0	0	0	1	0	1	2	1	2	3	2	4	3	2	4	3	1	3	0	1	1	0	3	1	1	1	2	1	3	4	1	2	2	2	1
0	0	0	0	0	1	0	No	No	No	Junior	2 experiences	More than 3 semesters	No	Yes	0	0	0	1	1	1	1	1	1	1	1	3	2	2	3	2	2	2	0	1	1	0	4	1	2	1	1	1	1	1	1	2	1	1	1
0	0	0	0	0	1	0	No	Yes	No	Junior	No prior experience		No	Yes	1	0	0	0	0	2	2	2	2	2	2	3	3	3	3	3	2	3	0	1	0	0	4	1	2	1	1	1	1	1	2	1	1	1	1
0	0	1	0	0	1	0	No	No	No	Junior	1 experience	1 semester or less	No	Yes	0	0	0	1	0	3	2	2	1	3	1	5	5	5	3	3	2	4	0	1	1	0	4	2	1	2	3	2	3	3	1	1	1	1	1
0	0	0	1	0	0	0	No	Prefer not to answer	No	Junior	2 experiences	3 semesters	Yes	Yes	0	0	0	0	1	2	2	2	1	1	4	3	4	2	2	4	3	3	1	0	0	0	1	4	4	2	2	1	1	1	4	1	2	3	3
0	0	0	0	0	1	0	No	No	No	Junior	3 experiences or more	3 semesters	No	No	0	0	0	0	0	1	2	1	2	3	1	2	2	1	2	2	1	2	0	0	1	0	3	3	1	1	2	1	2	2	1	2	2	2	1
0	0	0	0	0	1	0	No	No	No	Sophomore	1 experience	More than 3 semesters	No	Yes	0	1	0	0	0	1	1	1	1	1	3	2	3	4	2	3	2	3	1	0	0	0	1	4	4	1	1	1	1	1	3	1	2	2	4
0	0	0	0	0	1	0	No	No	No	Junior	3 experiences or more	More than 3 semesters	No	Yes	0	1	0	0	0	2	2	2	1	1	2	2	1	2	2	2	1	2	0	1	0	0	2	1	3	3	2	1	1	1	1	1	2	1	1
0	0	1	0	0	0	0	No	Prefer not to answer	Prefer not to answer	Junior	2 experiences	More than 3 semesters	No	Yes	0	1	1	0	0	1	2	1	2	3	1	3	4	3	3	3	3	4	0	1	1	0	5	2	1	1	1	1	1	1	1	1	1	1	1
0	0	0	0	0	1	0	No	No	No	Sophomore	2 experiences	2 semesters	No	Yes	0	1	0	0	0	2	2	1	2	2	1	2	2	1	2	2	1	2	0	1	1	0	3	2	1	2	2	1	2	1	1	1	2	2	1
0	0	1	0	0	0	0	No	No	No	Sophomore	3 experiences or more	More than 3 semesters	No	No	0	0	0	0	0	2	2	2	1	3	2	4	3	2	3	2	1	3	0	0	1	0	4	4	1	3	3	3	2	4	2	3	3	3	2
0	0	0	0	0	1	0	No	No	No	Junior	1 experience	More than 3 semesters	No	No	0	0	0	0	0	3	2	2	1	1	1	3	3	2	2	2	2	2	0	1	0	0	3	1	3	2	2	1	1	1	1	1	1	1	1
0	0	0	0	0	1	0	No	No	No	Sophomore	No prior experience		No	No	0	0	0	0	0	2	2	2	1	3	1	4	3	1	4	3	1	2	0	1	1	0	5	3	1	2	2	1	1	3	1	1	1	1	1
0	0	0	0	0	0	0	Yes	Yes	Prefer not to answer	Junior	3 experiences or more	More than 3 semesters	No	No	0	0	0	0	0	1	2	1	1	1	3	1	3	2	1	1	1	1	1	0	0	0	1	5	5	1	1	1	1	1	4	1	1	3	2
0	0	1	0	0	0	0	No	Yes	Yes	Sophomore	3 experiences or more	2 semesters	No	No	0	0	0	0	0	1	1	1	1	1	1	3	2	3	3	1	1	1	1	1	1	0	2	1	1	1	1	1	1	1	1	1	2	2	1
0	0	0	0	0	0	1	Yes	Yes	No	Sophomore	No prior experience		No	No	0	0	0	0	0	1	1	1	1	1	1	2	2	1	2	2	1	2	0	1	1	0	3	2	1	1	2	1	2	1	1	1	1	1	1
0	0	1	0	0	0	0	No	No	No	Sophomore	1 experience	2 semesters	No	Yes	0	0	0	1	0	2	2	1	1	2	1	3	3	2	2	2	2	2	0	1	1	0	3	2	2	2	2	2	2	3	1	2	3	3	2
0	0	0	0	0	1	0	No	No	No	Junior	3 experiences or more	More than 3 semesters	No	No	0	0	0	0	0	1	2	1	2	3	3	4	2	4	4	4	4	4	1	0	0	0	1	2	5	1	2	2	2	3	4	1	1	3	3
0	0	0	0	0	1	0	No	No	No	Junior	3 experiences or more	More than 3 semesters	No	Yes	1	0	0	1	0	5	5	5	5	5	2	4	3	3	5	4	5	5	1	0	0	0	1	3	4	1	1	1	1	1	3	1	1	3	3
0	0	0	0	0	1	0	No	No	No	Junior	1 experience	2 semesters	No	No	0	0	0	0	0	3	3	3	1	2	1	2	2	1	2	2	1	1	0	0	1	0	3	3	1	2	2	2	2	2	1	2	1	1	1
0	0	0	0	0	1	0	No	No	No	Sophomore	1 experience	1 semester or less	No	Yes	1	0	0	0	0	2	3	2	1	2	2	2	3	4	2	2	2	3	1	1	0	0	1	3	4	4	4	4	5	4	3	4	4	3	3
0	0	0	0	0	1	0	No	No	No	Sophomore	1 experience	2 semesters	No	No	0	0	0	0	0	3	2	1	2	2	1	4	3	2	3	3	2	1	0	1	1	0	3	1	1	2	2	2	2	2	1	1	1	1	1
0	0	0	0	0	1	0	No	No	No	Freshman	No prior experience		No	No	0	0	0	0	0	2	3	1	1	3	1	3	3	3	3	2	1	1	0	0	1	0	3	1	1	1	1	1	1	1	1	1	1	1	1
0	0	0	1	0	1	0	No	No	No	Sophomore	3 experiences or more	More than 3 semesters	Yes	Yes	0	0	0	1	0	1	1	1	1	1	1	3	3	2	2	3	2	3	0	1	1	0	3	1	2	1	1	1	1	1	1	1	1	1	1
0	0	0	0	0	1	0	No	No	No	Sophomore	2 experiences	More than 3 semesters	Yes	No	0	0	0	0	0	2	1	2	1	1	2	3	2	3	3	2	2	2	0	1	0	0	2	1	3	2	2	1	1	1	1	2	2	1	1
0	0	0	0	0	1	0	Yes	Yes	Yes	Junior	No prior experience		No	No	0	0	0	0	0	1	2	1	1	1	1	2	2	1	2	2	1	1	0	0	1	0	3	2	1	1	1	1	2	2	1	1	1	1	1
0	0	0	0	0	1	0	No	No	No	Sophomore	No prior experience		No	No	0	0	0	0	0	2	1	1	1	2	1	4	4	3	3	3	1	2	0	1	1	0	4	3	1	1	1	1	3	2	1	1	2	1	1
0	0	0	0	0	1	0	No	No	No	Sophomore	2 experiences	3 semesters	No	Yes	1	1	0	0	1	4	5	5	5	5	5	4	4	5	4	3	4	3	0	1	1	0	2	5	5	5	4	5	4	3	4	4	5	5	5
0	0	1	0	0	0	0	No	No	No	Sophomore	2 experiences	2 semesters	Yes	No	0	0	0	0	0	3	2	4	4	4	4	3	3	4	4	4	4	3	0	1	1	0	4	4	5	2	2	1	2	3	1	1	1	1	1
0	0	0	0	0	1	0	No	No	No	Junior	2 experiences	3 semesters	No	No	0	0	0	0	0	1	1	2	2	1	3	3	4	4	2	3	2	2	1	0	0	0	1	3	4	2	1	2	1	1	3	1	1	3	2
0	0	0	0	0	1	0	No	No	No	Sophomore	No prior experience		No	Yes	0	0	0	1	1	3	4	1	1	3	1	3	3	1	3	3	1	3	0	0	1	0	5	3	1	1	1	1	3	3	1	1	3	1	2
0	1	0	1	0	0	0	Yes	Yes	Yes	Junior	1 experience	3 semesters	Yes	Yes	0	1	0	0	0	1	1	1	1	1	4	1	3	3	1	2	3	1	1	0	0	0	1	3	4	1	1	1	1	1	3	1	1	1	3
0	0	1	0	0	0	0	No	No	No	Freshman	2 experiences	3 semesters	No	No	0	0	0	0	0	1	1	1	1	1	1	3	2	3	3	3	2	3	0	1	1	0	3	1	1	1	1	1	1	1	1	1	1	3	1
0	0	0	0	0	1	0	No	Yes	Yes	Junior	2 experiences	More than 3 semesters	No	No	0	0	0	0	0	2	2	1	1	1	1	2	2	2	2	2	1	2	1	1	0	0	2	2	3	4	4	5	5	5	4	5	5	5	4
0	0	0	0	0	1	0	Yes	Prefer not to answer	Yes	Senior	3 experiences or more	More than 3 semesters	No	Yes	0	0	1	0	0	1	1	1	1	1	4	2	3	3	2	3	3	1	1	0	0	0	1	4	5	1	1	1	1	1	4	1	1	1	1
1	0	0	0	0	0	0	No	Yes	Yes	Junior	2 experiences	3 semesters	Yes	Yes	0	0	0	0	1	2	1	1	1	1	1	2	2	1	3	2	1	1	0	0	1	0	4	3	1	2	2	2	1	1	1	2	3	2	1
0	0	0	0	0	1	0	No	No	No	Sophomore	1 experience	More than 3 semesters	No	Yes	0	0	1	0	0	2	2	2	1	1	3	2	4	3	2	2	1	3	1	0	0	0	1	2	4	1	1	1	1	2	4	2	1	1	2
0	0	0	0	0	1	0	No	Prefer not to answer	No	Junior	2 experiences	3 semesters	No	Yes	1	1	0	0	0	1	2	1	1	1	5	2	3	4	2	2	2	1	1	0	0	0	1	5	5	1	2	1	1	1	3	2	1	3	3
0	0	1	0	0	0	0	No	No	No	Freshman	1 experience	1 semester or less	No	No	0	0	0	0	0	1	1	1	1	2	1	4	4	3	4	4	2	3	0	0	1	0	3	3	1	1	1	1	1	1	1	2	2	2	2
0	0	1	0	0	0	0	No	No	No	Sophomore	2 experiences	More than 3 semesters	Yes	Yes	1	1	0	1	0	1	1	1	1	1	1	3	4	1	2	3	2	3	0	1	1	0	4	2	2	5	5	5	5	5	5	5	4	4	5
0	0	1	0	0	1	0	No	No	No	Sophomore	1 experience	1 semester or less	No	No	0	0	0	0	0	2	2	1	1	2	3	4	4	4	2	2	2	3	0	0	1	0	4	4	1	2	2	1	3	3	2	2	2	2	2
1	0	0	0	0	0	0	Yes	Yes	Yes	Sophomore	No prior experience		No	No	0	0	0	0	0	3	2	3	1	1	1	5	5	5	4	4	3	3	0	1	1	0	3	2	1	2	1	2	1	1	1	1	1	1	1
0	0	0	0	0	1	0	Yes	Prefer not to answer	No	Sophomore	3 experiences or more	3 semesters	No	No	0	0	0	0	0	1	1	1	1	2	1	2	2	2	2	2	2	2	0	1	0	0	4	1	2	1	2	1	1	2	1	1	1	1	1
0	0	0	0	0	1	0	No	No	No	Junior	2 experiences	2 semesters	No	No	0	0	0	0	0	1	1	1	1	1	3	2	3	2	2	3	2	2	1	0	0	0	1	4	5	1	1	1	1	1	4	1	1	3	2
0	0	1	0	0	0	0	No	No	No	Junior	1 experience	3 semesters	No	No	0	0	0	0	0	2	2	2	2	1	1	2	3	2	3	4	2	2	0	1	1	0	4	2	2	2	2	2	2	1	2	2	2	2	2
0	0	0	0	0	0	1	No	No	Yes	Sophomore	1 experience	1 semester or less	No	No	0	0	0	0	0	3	2	1	2	3	1	5	5	3	4	2	2	1	0	1	1	0	4	3	1	1	3	1	3	3	1	2	3	3	1
0	0	0	0	0	1	0	No	No	No	Junior	2 experiences	More than 3 semesters	Yes	No	0	0	0	0	0	1	2	1	1	1	5	2	4	4	1	2	2	1	1	0	0	0	1	5	5	1	2	2	1	1	5	3	1	5	5
1	0	0	0	0	0	0	Yes	No	No	Freshman	1 experience	1 semester or less	No	Yes	0	1	0	0	0	1	2	1	1	1	1	3	3	2	3	3	2	3	0	1	1	0	3	2	1	1	2	1	1	2	1	1	1	1	1
0	0	0	0	0	1	0	No	No	No	Junior	No prior experience		No	No	0	0	0	0	0	2	2	1	1	2	1	2	2	2	2	2	2	2	0	0	1	0	3	3	1	1	2	1	2	3	1	2	2	2	1
0	0	0	0	0	0	1	Yes	No	No	Sophomore	1 experience	2 semesters	No	No	0	0	0	0	0	1	3	1	1	1	1	3	3	3	2	3	2	1	1	0	1	0	1	3	2	1	2	1	1	1	1	1	1	2	1
1	0	0	0	0	0	0	Yes	Yes	Yes	Junior	No prior experience		No	No	0	0	0	0	0	2	3	1	3	3	1	5	5	5	2	4	2	3	0	0	1	0	5	3	1	1	2	1	3	3	1	1	5	1	1
0	0	0	0	0	1	0	No	Yes	No	Junior	3 experiences or more	More than 3 semesters	No	No	0	0	0	0	0	1	1	1	1	1	3	2	4	5	1	3	2	3	1	0	0	0	1	5	5	1	1	1	1	1	3	2	1	2	4
0	0	0	0	0	1	0	No	No	No	Senior	3 experiences or more	More than 3 semesters	No	No	0	0	0	0	0	1	3	1	1	1	5	4	5	4	5	5	5	5	1	0	0	0	2	5	5	3	4	3	2	4	5	2	2	2	2
0	0	0	1	0	0	0	No	No	No	Junior	No prior experience		No	Yes	0	0	1	0	0	3	3	2	3	3	1	3	3	1	3	4	1	2	0	0	1	0	4	3	1	4	3	2	4	4	1	2	2	2	1
0	0	0	0	0	1	0	No	No	No	Freshman	3 experiences or more	More than 3 semesters	No	Yes	0	1	0	0	0	1	1	1	1	1	1	2	2	2	2	2	2	2	1	1	1	0	1	1	2	1	1	1	1	1	1	2	1	1	1
1	0	0	0	0	0	0	No	No	No	Junior	1 experience	1 semester or less	Yes	Yes	0	1	0	0	0	1	2	2	2	2	2	1	2	2	2	2	2	2	1	1	0	0	2	2	2	1	1	1	2	2	1	2	2	2	3
1	0	0	0	0	0	0	No	No	No	Sophomore	1 experience	More than 3 semesters	No	Yes	0	1	1	0	0	2	2	2	2	1	1	3	3	3	3	3	2	1	1	1	1	0	2	1	2	2	2	2	2	1	1	2	2	2	2
0	0	0	0	0	1	0	No	No	No	Sophomore	1 experience	2 semesters	No	No	0	0	0	0	0	1	2	1	1	2	1	2	3	2	2	3	1	3	0	0	1	0	4	3	1	1	1	1	1	2	1	1	1	1	1
1	0	0	0	0	0	0	No	Yes	No	Junior	No prior experience		No	No	0	0	0	0	0	2	3	2	2	2	1	3	2	2	2	3	1	1	0	1	1	0	3	2	1	1	3	1	2	3	1	2	2	2	2
0	0	1	0	0	1	0	No	No	Yes	Junior	2 experiences	More than 3 semesters	No	Yes	0	0	1	0	0	1	1	1	1	1	1	2	3	2	2	3	2	3	0	1	0	0	1	1	1	1	1	1	1	1	2	4	3	3	3
0	0	1	0	0	0	0	No	No	No	Junior	3 experiences or more	More than 3 semesters	No	No	0	0	0	0	0	1	1	1	1	1	3	2	2	2	1	2	2	3	1	1	0	0	1	1	4	1	2	2	2	1	3	1	1	1	2
0	0	0	0	0	1	0	Yes	No	No	Junior	3 experiences or more	More than 3 semesters	No	Yes	0	1	1	0	0	1	1	1	1	1	3	2	3	3	2	3	3	2	1	1	0	0	1	2	4	1	1	1	1	1	3	2	1	4	4
0	0	1	0	0	0	0	No	No	No	Sophomore	3 experiences or more	2 semesters	No	No	0	0	0	0	0	1	1	1	1	2	1	3	3	2	3	2	1	2	0	1	1	0	4	2	1	1	1	1	1	1	1	1	1	1	1
0	0	0	0	0	1	0	No	No	Yes	Sophomore	1 experience	2 semesters	No	No	0	0	0	0	0	1	2	1	1	1	4	4	4	4	2	2	2	1	1	1	0	0	2	3	3	1	2	1	1	1	4	2	1	1	2
1	0	0	0	0	0	0	No	No	Yes	Sophomore	1 experience	3 semesters	No	No	0	0	0	0	0	3	3	3	3	3	3	2	2	2	2	2	2	1	0	1	1	0	2	4	5	2	3	3	3	2	2	1	2	2	2
0	0	0	0	0	1	0	No	No	No	Junior	1 experience	2 semesters	No	No	0	0	0	0	0	3	3	2	1	2	1	4	4	2	2	3	1	3	0	1	1	0	4	2	1	2	2	2	1	1	1	1	2	2	2
0	0	0	0	0	1	0	No	Yes	Yes	Sophomore	2 experiences	3 semesters	No	Yes	0	1	0	0	0	3	3	3	4	4	4	3	2	2	2	2	2	1	1	1	0	0	4	4	2	4	3	4	5	4	4	4	4	4	4
1	0	0	0	0	1	0	Yes	Yes	No	Sophomore	1 experience	1 semester or less	No	Yes	0	0	1	0	0	4	5	2	1	1	1	2	5	2	5	5	2	2	0	1	0	0	3	2	2	2	4	2	1	1	1	1	1	1	1
0	0	0	0	0	1	0	No	No	No	Sophomore	1 experience	3 semesters	No	No	0	0	0	0	0	1	2	1	1	2	1	3	2	1	2	1	1	1	0	1	1	0	4	1	1	1	1	1	2	3	1	1	1	1	1
0	0	0	0	0	1	0	Yes	Yes	No	Junior	2 experiences	2 semesters	No	Yes	1	0	1	0	0	1	1	3	1	1	4	2	3	4	2	2	2	2	1	0	0	0	1	5	5	1	1	1	1	1	1	1	1	3	3
0	0	0	0	0	1	0	No	No	No	Junior	1 experience	1 semester or less	No	Yes	1	0	0	1	0	4	4	5	4	3	4	3	2	4	4	3	5	3	1	0	1	0	4	2	5	1	2	1	2	2	2	2	1	1	1
0	0	0	0	0	1	0	No	No	No	Sophomore	No prior experience		No	No	0	0	0	0	0	2	2	2	2	3	4	2	4	4	2	4	4	2	1	0	0	0	2	5	5	2	2	2	3	2	4	2	2	4	4
0	0	0	0	0	1	0	No	No	No	Sophomore	No prior experience		No	No	0	0	0	0	0	1	1	1	1	1	1	2	2	2	2	2	2	1	1	0	0	0	1	3	3	1	1	1	2	2	2	1	1	1	1
1	0	0	0	0	0	0	No	Yes	Yes	Junior	3 experiences or more	More than 3 semesters	No	No	0	0	0	0	0	2	2	1	1	2	2	1	1	1	1	2	1	2	0	1	0	0	2	1	2	5	5	5	5	5	5	5	5	5	5
0	0	0	0	0	1	0	No	Yes	No	Sophomore	1 experience	3 semesters	No	No	0	0	0	0	0	1	2	1	1	1	1	3	2	1	3	2	1	1	0	0	1	0	4	3	1	5	5	5	5	5	5	5	2	1	1
0	0	1	0	0	0	0	No	No	No	Sophomore	2 experiences	More than 3 semesters	No	Yes	1	0	0	0	0	2	3	2	1	2	4	3	4	4	2	4	4	4	1	0	0	0	1	5	5	1	2	1	1	1	4	1	2	4	4
0	0	1	0	0	0	0	No	No	No	Sophomore	3 experiences or more	More than 3 semesters	No	No	0	0	0	0	0	4	4	4	4	4	4	2	3	4	3	4	4	3	0	1	1	0	2	4	3	1	1	1	1	1	1	1	3	1	2
0	0	1	0	0	0	0	No	Yes	No	Junior	2 experiences	3 semesters	No	Yes	0	1	0	0	0	2	1	1	1	2	2	3	2	2	4	3	2	2	0	1	0	0	2	1	2	4	4	4	5	4	4	5	4	4	4
1	0	0	1	0	0	0	No	Yes	No	Junior	3 experiences or more	More than 3 semesters	No	No	0	0	0	0	0	1	2	1	1	1	1	3	2	1	3	2	1	1	0	1	1	0	1	1	1	5	5	5	5	5	5	5	4	5	5
0	0	0	0	0	1	0	No	No	Yes	Junior	2 experiences	More than 3 semesters	Yes	No	0	0	0	0	0	2	3	3	2	2	5	1	2	2	2	3	1	2	1	0	0	0	1	5	5	2	2	2	1	1	5	2	1	1	1
[truncated: 30 more columns]
